# Supplementary material for: KSHV SOX mediated host shutoff: the molecular mechanism underlying mRNA transcript processing
Source: Nucleic Acids Res. 2017 Jan 28;45(8):4756–67. doi: 10.1093/nar/gkw1340 (PMC5416870; doi:10.1093/nar/gkw1340)
Supplement: Supplementary Data [file gkw1340_Supplementary_Data.zip]

Archive with 1 entries (1 files):
- nar-00294-v-2016-File002.docx
